# Supplementary material for: Relationship between nugent score and vaginal epithelial exfoliation
Source: PLoS One. 2017 May 31;12(5):e0177797. doi: 10.1371/journal.pone.0177797 (PMC5451030; doi:10.1371/journal.pone.0177797)
Supplement: S2 Table — This file contains randomized IDs, the matching sample IDs, Nugent status and the three epithelial counts from each observer. (XLSX) [file pone.0177797.s002.xlsx]

## Sheet: Data
ID	MatchID	HmeanEpi	GRAM_CAT	EPIobsA1	EPIobsA2	EPIobsA3	EPIobsB1	EPIobsB2	EPIobsB3
CHC 119	CHC 125	75.6934	1	113	53	63	130	70	73
CHC 97	CHC 125	59.9182	2	105	50	32	156	71	53
CHC 125	CHC 125	65.8419	3	77	52	46	123	72	66
CHC 37	CHC 128	5.55404	1	26	100	187	47	192	1
CHC 131	CHC 128	158.959	2	169	141	147	127	193	205
CHC 128	CHC 128	30.2864	3	15	25	57	34	28	114
CHC 21	CHC 114	4.02143	1	4	8	32	1	16	43
CHC 89	CHC 114	24.5306	2	13	13	30	55	50	52
CHC 114	CHC 114	39.1761	3	27	74	23	36	116	44
CHC 25	CHC 75	130.977	1	141	107	157	122	143	128
CHC 57	CHC 75	5.83962	2	160	234	148	1	178	219
CHC 75	CHC 75	5.42567	3	23	55	43	1	109	85
CHC 126	CHC 58	28.8177	1	13	43	41	22	55	50
CHC 146	CHC 58	75.6153	2	85	71	50	105	91	77
CHC 58	CHC 58	22.8238	3	32	17	17	39	28	19
CHC 10	CHC 100	5.66252	1	79	135	46	1	116	109
CHC 127	CHC 100	120.051	2	106	89	85	191	161	164
CHC 100	CHC 100	26.4741	3	23	20	22	42	29	34
CHC 14	CHC 59	65.5932	1	41	91	70	45	118	90
CHC 76	CHC 59	53.4243	2	46	56	73	51	86	36
CHC 59	CHC 59	84.841	3	98	75	82	108	69	89
CHC 5	CHC 133	5.68678	1	76	78	84	108	126	1
CHC 65	CHC 133	69.1648	2	67	78	49	83	79	72
CHC 133	CHC 133	15.6558	3	23	11	9	34	15	24
CHC 92	CHC 74	22.5867	1	23	16	13	50	37	28
CHC 41	CHC 74	6.48162	2	6	30	3	9	32	4
CHC 74	CHC 74	5.86622	3	251	203	176	264	226	1
CHC 150	CHC 49	5.84886	1	124	281	157	210	1	324
CHC 113	CHC 49	35.0791	2	36	41	24	45	44	31
CHC 49	CHC 49	86.33	3	69	89	65	98	111	109
CHC 47	CHC 115	37.4533	1	31	63	27	40	41	39
CHC 15	CHC 115	67.4998	2	67	87	57	68	91	52
CHC 115	CHC 115	52.1635	3	56	66	47	34	71	58
CHC 129	CHC 53	28.0222	1	27	31	16	38	57	26
CHC 105	CHC 53	28.701	2	35	19	21	49	35	32
CHC 53	CHC 53	64.2117	3	76	51	64	95	56	60
CHC 6	CHC 35	26.3593	1	21	31	26	20	37	31
CHC 43	CHC 35	220.662	2	219	208	151	356	307	195
CHC 35	CHC 35	47.2675	3	44	59	55	47	35	52
CHC 110	CHC 78	38.9406	1	43	23	79	39	28	75
CHC 148	CHC 78	10.3467	2	5	15	27	5	21	35
CHC 78	CHC 78	75.822	3	88	61	98	74	58	96
CHC 118	CHC 42	121.184	1	174	126	89	157	136	92
CHC 62	CHC 42	97.5435	2	47	87	106	152	150	165
CHC 42	CHC 42	150.508	3	89	106	206	195	189	255
CHC 32	CHC 101	80.2776	1	96	79	97	47	91	110
CHC 52	CHC 101	74.0471	2	56	59	62	85	103	116
CHC 101	CHC 101	82.3022	3	72	105	93	71	87	76
CHC 87	CHC 54	72.1273	1	38	104	68	62	149	103
CHC 138	CHC 54	33.2604	2	85	40	16	120	58	18
CHC 54	CHC 54	213.551	3	269	197	210	230	204	189
CHC 20	CHC 39	25.2104	1	65	22	10	92	48	22
CHC 48	CHC 39	14.5216	2	7	13	14	20	33	24
CHC 39	CHC 39	74.8229	3	67	61	62	112	85	83
CHC 22	CHC 109	18.2677	1	14	9	35	20	19	68
CHC 83	CHC 109	88.2934	2	68	76	55	172	130	119
CHC 109	CHC 109	5.88968	3	228	300	250	294	1	277
CHC 104	CHC 13	18.9402	1	21	14	21	25	16	21
CHC 136	CHC 13	59.9705	2	112	65	36	99	50	56
CHC 13	CHC 13	177.984	3	216	146	178	157	173	224
CHC 11	CHC 81	13.6636	1	15	11	16	10	14	21
CHC 99	CHC 81	157.847	2	86	150	183	153	242	279
CHC 81	CHC 81	152.541	3	174	151	119	180	165	144
CHC 44	CHC 28	16.4618	1	13	23	15	13	24	17
CHC 88	CHC 28	5.83864	2	105	205	279	175	254	1
CHC 28	CHC 28	33.1421	3	38	25	37	49	23	42
CHC 102	CHC 80	13.782	1	19	4	18	29	107	30
CHC 50	CHC 80	164.907	2	237	132	91	319	215	172
CHC 80	CHC 80	159.757	3	278	154	180	98	350	113
CHC 70	CHC 142	55.7335	1	98	38	42	138	45	56
CHC 23	CHC 142	120.391	2	130	106	75	222	166	113
CHC 142	CHC 142	36.2913	3	30	49	25	63	50	28
CHC 55	CHC 9	128.911	1	137	92	110	221	103	198
CHC 69	CHC 9	435.868	2	450	383	497	431	384	501
CHC 9	CHC 9	39.5833	3	50	28	40	52	34	45
CHC 117	CHC 31	18.187	1	10	13	38	15	25	50
CHC 93	CHC 31	89.1362	2	80	82	86	92	90	111
CHC 31	CHC 31	196.431	3	183	300	137	171	322	182
CHC 124	CHC 3	145.212	1	136	101	195	193	117	192
CHC 38	CHC 3	55.5162	2	51	33	87	71	41	122
CHC 3	CHC 3	5.87339	3	148	310	260	285	1	237
CHC 12	CHC 73	35.3374	1	36	48	64	20	30	45
CHC 111	CHC 73	87.2193	2	94	171	38	130	122	99
CHC 73	CHC 73	81.0472	3	117	94	141	73	55	63
CHC 145	CHC 24	25.104	1	17	15	33	32	27	67
CHC 19	CHC 24	126.673	2	125	87	161	128	114	197
CHC 24	CHC 24	85.9369	3	74	66	78	109	97	113
CHC 46	CHC 27	48.5221	1	72	36	57	50	36	60
CHC 29	CHC 27	54.8735	2	50	47	51	51	66	73
CHC 27	CHC 27	146.745	3	155	158	126	143	175	134
CHC 56	CHC 33	7.92	1	6	14	21	3	11	21
CHC 61	CHC 33	145.352	2	171	175	107	117	221	137
CHC 33	CHC 33	12.9009	3	20	22	7	22	26	7
CHC 121	CHC 108	22.3741	1	50	20	24	31	11	30
CHC 51	CHC 108	36.8413	2	22	26	34	58	64	60
CHC 108	CHC 108	117.046	3	118	93	112	154	101	149
CHC 67	CHC 123	51.4319	1	50	35	45	73	58	67
CHC 60	CHC 123	5.84494	2	173	170	180	200	232	1
CHC 123	CHC 123	76.2522	3	40	78	58	193	111	106
CHC 45	CHC 68	21.2488	1	9	30	20	26	62	30
CHC 77	CHC 68	50.5391	2	53	31	59	79	39	81
CHC 68	CHC 68	5.5883	3	84	54	35	179	110	1
CHC 72	CHC 103	39.1313	1	42	24	33	70	59	38
CHC 26	CHC 103	1.96721	2	1	1	5	4	2	10
CHC 103	CHC 103	14.1384	3	16	11	10	27	14	16
CHC 79	CHC 112	5.33677	1	14	63	78	1	79	87
CHC 91	CHC 112	49.1646	2	37	50	41	62	69	50
CHC 112	CHC 112	58.7712	3	46	64	56	60	81	56
CHC 71	CHC 86	11.3358	1	5	11	21	9	19	37
CHC 107	CHC 86	72.4166	2	63	54	92	79	73	89
CHC 86	CHC 86	101.603	3	96	86	94	158	117	87
CHC 98	CHC 134	106.915	1	55	108	135	94	148	258
CHC 18	CHC 134	43.9196	2	29	35	95	31	43	133
CHC 134	CHC 134	165.332	3	92	261	125	140	396	255
CHC 147	CHC 139	7.23791	1	8	7	5	12	9	6
CHC 8	CHC 139	72.719	2	123	63	41	199	110	50
CHC 139	CHC 139	1.48605	3	50	1	1	57	1	1
CHC 137	CHC 34	42.4219	1	37	74	27	46	92	32
CHC 106	CHC 34	83.928	2	95	81	64	89	103	83
CHC 34	CHC 34	50.0872	3	69	40	35	49	61	67
CHC 82	CHC 36	59.5306	1	90	44	50	103	50	58
CHC 84	CHC 36	111.133	2	95	84	86	136	184	140
CHC 36	CHC 36	127.518	3	115	173	83	139	223	113
CHC 40	CHC 130	18.9475	1	10	22	14	30	34	27
CHC 63	CHC 130	52.9078	2	31	46	111	43	50	140
CHC 130	CHC 130	117.067	3	97	92	166	114	120	144
CHC 140	CHC 144	1.60696	1	1	1	7	2	1	11
CHC 17	CHC 144	76.7794	2	36	119	157	44	134	185
CHC 144	CHC 144	17.8829	3	18	43	10	29	45	10
CHC 120	CHC 149	8.59313	1	3	9	10	15	22	24
CHC 96	CHC 149	121.077	2	130	76	121	174	107	187
CHC 149	CHC 149	55.8034	3	130	37	50	49	58	66
CHC 64	CHC 132	5.35189	1	2	27	23	2	56	44
CHC 85	CHC 132	150.25	2	263	145	93	314	176	104
CHC 132	CHC 132	47.3864	3	36	48	54	152	27	63
CHC 122	CHC 16	70.0722	1	63	57	76	59	73	119
CHC 2	CHC 16	50.1219	2	62	36	56	71	38	57
CHC 16	CHC 16	27.7375	3	46	34	16	41	39	19
CHC 95	CHC 141	37.0954	1	28	58	57	20	54	44
CHC 94	CHC 141	32.4638	2	51	29	20	60	37	27
CHC 141	CHC 141	31.7055	3	55	32	30	57	23	22
CHC 135	CHC 30	16.0185	1	5	53	66	9	66	70
CHC 1	CHC 30	90.1435	2	115	112	73	108	78	76
CHC 30	CHC 30	44.7605	3	30	48	46	39	80	50
CHC 90	CHC 66	50.0833	1	37	32	69	61	48	102
CHC 143	CHC 66	153.269	2	130	173	136	132	240	152
CHC 66	CHC 66	28.0982	3	19	40	25	25	53	27
CHC 7	CHC 4	83.5097	1	64	106	64	66	150	107
CHC 116	CHC 4	144.718	2	119	130	151	122	165	223
CHC 4	CHC 4	21.8165	3	15	38	26	11	39	37

## Sheet: codebook
Variable name	description
ID	Sample identifier
MatchID	Matched identifier for the BV positive sample with Nugent score 7-10
HmeanEpi	Harmonic mean of epithelial cell counts on the Gram stained microscope slide rolled with a vaginal swab
GRAM_CAT	Gram stain category: BV status
	1	BV negative: Nugent score 0-3
	2	Intermediate Nugent score 4-6
	3	BV: Nugent score 7-10
EPIobsA1	epithelial cell number oberver A obervation 1
EPIobsA2	epithelial cell number oberver A obervation 2
EPIobsA3	epithelial cell number oberver A obervation 3
EPIobsB1	epithelial cell number oberver B obervation 1
EPIobsB2	epithelial cell number oberver B obervation 2
EPIobsB3	epithelial cell number oberver B obervation 3
